# Supplementary material for: Qualitative Risk Assessment for Antimicrobial Resistance among Humans from Salmon Fillet Consumption Due to the High Use of Antibiotics against Bacterial Infections in Farmed Salmon
Source: Antibiotics (Basel). 2022 May 15;11(5):662. doi: 10.3390/antibiotics11050662 (PMC9137906; doi:10.3390/antibiotics11050662)
Supplement: Supplementary file 1 [file antibiotics-11-00662-s001.zip]

Archive with 1 entries (1 files):
- antibiotics-1685864-supplementary.xlsx
