# Supplementary material for: Qualitative Risk Assessment for Antimicrobial Resistance among Humans from Salmon Fillet Consumption Due to the High Use of Antibiotics against Bacterial Infections in Farmed Salmon
Source: Antibiotics (Basel). 2022 May 15;11(5):662. doi: 10.3390/antibiotics11050662 (PMC9137906; doi:10.3390/antibiotics11050662)
Supplement: Supplementary file 1 [file antibiotics-11-00662-s001.zip › antibiotics-1685864-supplementary.xlsx]

## Sheet: English-translated questions
Question		Section
1	What is the probability of emergence and selection of Antimicrobial Resistance during freshwater salmon farming?	Freshwater
2	What is the probability of emergence and selection of Antimicrobial Resistance during freshwater salmon farming from contaminated waters with antibiotic resistance elements?	Freshwater
3	What is the probability of emergence and selection of Antimicrobial Resistance in the eggs step during freshwater salmon farming from exposure to contaminated waters with antibiotic resistance elements?	Freshwater
4	What is the probability of emergence and selection of Antimicrobial Resistance in the fry step during freshwater salmon farming from exposure to contaminated waters with antibiotic resistance elements?	Freshwater
5	What is the probability of emergence and selection of Antimicrobial Resistance in the smolts step during freshwater salmon farming from exposure to contaminated waters with antibiotic resistance elements?	Freshwater
6	What is the probability of emergence and selection of Antimicrobial Resistance in the staff step during freshwater salmon farming from exposure to contaminated waters with antibiotic resistance elements?	Freshwater
7	What is the probability of emergence and selection of Antimicrobial Resistance in the staff step during freshwater salmon farming from exposure to eggs, fry, or smolts contaminated with antibiotic resistance elements?	Freshwater
8	What is the probability of emergence and selection of Antimicrobial Resistance in the eggs step during freshwater salmon farming from antibiotic treatments?	Freshwater
9	What is the probability of emergence and selection of Antimicrobial Resistance in the fry step during freshwater salmon farming from antibiotic treatments?	Freshwater
10	What is the probability of emergence and selection of Antimicrobial Resistance in the smolts step during freshwater salmon farming from antibiotic treatments?	Freshwater
11	What is the probability of occurrence and selection for antimicrobial resistance in people living near freshwater salmon farming from exposure to RILES (liquid wastes produced by the industry) contaminated with antibiotic resistance elements?	Freshwater
12	What is the probability of the emergence and selection of antimicrobial resistance in the grow fat step from routine freshwater disinfection?	Freshwater
13	What is the probability of the emergence and selection of antimicrobial resistance in post-transfer smolts from their freshwater stage?	Saltwater
14	What is the probability of the emergence and selection of antimicrobial resistance in the grow fat step from the treatment of bacterial diseases with Oxytetracycline and Florfenicol?	Saltwater
15	What is the probability of emergence and selection for antimicrobial resistance in the grow fat step from exposure to antibiotic resistance elements from wellboats and boats?	Saltwater
16	What is the probability of emergence and selection for antimicrobial resistance in the grow fat step from exposure to antibiotic resistance elements from transport trucks?	Saltwater
17	What is the probability of emergence and selection for antimicrobial resistance in the grow fat step from exposure to antibiotic resistance elements from Mytilidae farms?	Saltwater
18	What is the probability of emergence and selection for antimicrobial resistance in humans from exposure to antibiotic resistance elements from fish escape?	Saltwater
19	What is the probability of emergence and selection for antimicrobial resistance in humans from exposure to antibiotic resistance elements from wild fish exposed to antibiotic-treated salmon farms?	Saltwater
20	What is the probability of emergence and selection for antimicrobial resistance in aquatic environments from exposure to antibiotic resistance elements from antibiotic-treated salmon?	Saltwater
21	What is the probability of the emergence and selection of antimicrobial resistance in the grow fat step from exposure to sea lions with antibiotic resistance elements?	Saltwater
22	What is the probability of the emergence and selection of antimicrobial resistance in the grow fat step from exposure to birds/seabirds with antibiotic resistance elements?	Saltwater
23	What is the probability of emergence and selection for antimicrobial resistance in the staff from exposure to antibiotic-treated salmon?	Saltwater
24	What is the probability of emergence and selection for antimicrobial resistance in the staff from exposure to antibiotic-medicated feeds?	Saltwater
25	What is the probability of emergence and selection for antimicrobial resistance in the staff from exposure to injectable antimicrobial treatments?	Saltwater
26	What is the probability of emergence and selection for antimicrobial resistance in farmed salmon from exposure to antibiotic-medicated feeds?	Saltwater
27	What is the probability of emergence and selection for antimicrobial resistance in farmed salmon from exposure to injectable antimicrobial treatments?	Saltwater
28	What is the probability of the emergence and selection of antimicrobial resistance in the grow fat step diagnosed with a bacterial disease following a therapeutic failure with Oxytetracycline or Florfenicol treatment?	Saltwater
29	What is the probability of the emergence and selection of antimicrobial resistance in the grow fat step from routine saltwater disinfection?	Saltwater
30	What is the probability of the emergence and selection of antimicrobial resistance in the grow fat step from a farm located in a site with a large concentration of farms?	Saltwater
31	What is the probability of emergence and selection for antimicrobial resistance in the grow fat step from a farm seeded with smolts from more than one origin?	Saltwater
32	What is the likelihood of emergence and selection for antimicrobial resistance in salmon farms with high historical antimicrobial use?	Saltwater
33	What is the probability of emergence and selection for antimicrobial resistance in salmon farms with high prevalence of SRS?	Saltwater
34	What is the probability of emergence and selection for antimicrobial resistance in salmon farms with high prevalence of BKD?	Saltwater
35	What is the probability of emergence and selection for antimicrobial resistance in salmon farms with high prevalence of caligidosis?	Saltwater
36	What is the probability of emergence and selection for antimicrobial resistance in the grow fat step prior to their harvest?	Processing chain
37	What is the probability of emergence and selection for antimicrobial resistance in the grow fat step when entering the processing chain?	Processing chain
38	What is the probability of the emergence and selection of antimicrobial resistance in salmon fillets and their products resulting from cross-contamination with antibiotic resistance elements?	Processing chain
39	What is the probability of the emergence and selection of antimicrobial resistance in salmon fillets and their products resulting from contamination from flies carrying antibiotic resistance elements?	Processing chain
40	What is the probability of the emergence and selection of antimicrobial resistance in salmon fillets and their products resulting from contamination from rodents carrying antibiotic resistance elements?	Processing chain
41	What is the probability of the emergence and selection of antimicrobial resistance in salmon fillets and their products resulting from contamination from birds carrying antibiotic resistance elements?	Processing chain
42	What is the probability of the emergence and selection of antimicrobial resistance in salmon fillets and their products resulting from contamination from dogs/cats carrying antibiotic resistance elements?	Processing chain
43	What is the probability of the emergence and selection of antimicrobial resistance in salmon fillets and their products after preparation?	Processing chain
44	What is the probability that would be associated with harvested salmon carrying antibiotic-resistant pathogens to the slaughter plant (processing chain) due to treatment with antimicrobials against bacterial diseases?	Processing chain
45	What is the probability that would be associated with the contamination of salmon fillets with antibiotic resistance elements after evisceration?	Processing chain
46	What is the probability that would be associated with contamination of salmon fillets with antibiotic resistance elements following head and bone removal?	Processing chain
47	What is the likelihood that would be associated with antibiotic resistance elements remaining in the processing of salmon products?	Processing chain
48	What is the likelihood that would be associated with antibiotic resistance elements remaining in salmon products after distribution and preparation as food?	Processing chain
49	What is the likelihood of salmon fillets and their products being contaminated with resistance elements due to the use of antimicrobials in the salmon industry?	Processing chain
50	What is the probability that would be associated with the development of bacterial diseases in humans caused by the consumption of salmon products contaminated with resistance elements?	Public health
51	What is the probability that would be associated with treating human bacterial diseases by consuming salmon products contaminated with resistance elements?	Public health
52	What is the probability that would be associated with consumer health being affected by salmon consumption?	Public health
53	What is the probability that would be associated with adverse outcomes occurring annually to the average individual in a population of salmon product consumers?	Public health

## Sheet: English-translated glossary
Glosario	Definición
Antimicrobial resistance	It is the ability of a microorganism to resist the effects of an antibiotic.
Freshwater	It is the salmon farming in the freshwater phase from egg to smolt.
Contaminated water	It is the modification of water, generally caused by human activities, that makes the water dangerous for consumption, industry, agriculture, fishing and other activities, as well as for animals
Antibiotic resistance elements	Antimicrobial residues, antibiotic-resistant bacteria, and antibiotic resistance genes.
Eggs	Refers to the 'Egg' step of the salmon production cycle.
Fry	Refers to the "Fry" step of the salmon production cycle, from egg hatching to the start of smoltification.
Smolt	Step in which young salmon begin their physiological adaptation to live in a marine environment.
Antibiotic treatments	The use of antibiotics to eliminate or inhibit the growth of bacteria. In the case of salmon farming, the most commonly used antibiotics are Florfenicol, oxytetracycline and erythromycin.
Injectable antimicrobial treatments	It is the pharmacological administration of the antibiotic by intraperiotoneal injection.
RILES	Liquid wastes produced by the industry
Grow fat	Refers to the "Grow fat" step of the salmon production cycle in the seawater phase.
Salmon farms	It is the epidemiological unit in which farmed salmons are found in their different stages.
Origin	Place of origin of a given group of salmon from freshwater
Harvest	Process in which salmon that finish the Grow fat step are extracted for human consumption.
Processing chain	A place where various operations are carried out to process, handle and store salmon from the Grow fat step for human consumption.
Cross-contamination	The process by which food comes into contact with external substances, generally harmful to health.
Evisceration	It is the removal of viscera, especially intestines, from a salmon carcass.
SRS	Salmon Rickettsial Syndrome (SRS) or piscirickettsiosis is the main systemic disease affecting fish farming caused by the gram-negative bacterium Piscirickettsia salmonis.
BKD	Bacterial kidney disease (BKD) is a systemic infection caused by the bacterium Renibacterium salmoninarum
Caligidosis	It is an external parasitic crustacean that affects fish in the Grow fat step, reducing the health status of the fish and producing direct and indirect economic losses.
Historical antimicrobial use	The amount of antibiotics used in the years prior to the current scenario
Therapeutic failure	It is when a therapeutic treatment does not present antimicrobial or antiparasitic effectiveness.

## Sheet: Preguntas
Pregunta		Sección
1	¿Cuál es la probabilidad de la aparición y selección en aguas de pisciculturas de resistencia antimicrobiana?	Agua dulce
2	¿Cuál es la probabilidad de la aparición y selección en aguas de la pisciculturas de resistencia antimicrobiana a partir de aguas contaminadas con elementos de resistencia?	Agua dulce
3	¿Cuál es la probabilidad de la aparición y selección en ovas de resistencia antimicrobiana a partir de la exposición a aguas contaminadas con elementos de resistencia?	Agua dulce
4	¿Cuál es la probabilidad de la aparición y selección en alevines de resistencia antimicrobiana a partir de la exposición a aguas contaminadas con elementos de resistencia?	Agua dulce
5	¿Cuál es la probabilidad de la aparición y selección en smolts de resistencia antimicrobiana a partir de la exposición a aguas contaminadas con elementos de resistencia?	Agua dulce
6	¿Cuál es la probabilidad de la aparición y selección en personal de trabajo en la piscicultura de resistencia antimicrobiana a partir de la exposición a aguas contaminadas con elementos de resisencia?	Agua dulce
7	¿Cuál es la probabilidad de la aparición y selección en personal de trabajo en la piscicultura de resistencia antimicrobiana a partir de la exposición a ovas, alevines o smolts contaminados con elementos de resistencia?	Agua dulce
8	¿Cuál es la probabilidad de la aparición y selección en ovas de agua dulce en la piscicultura de resistencia antimicrobiana a partir de tratamientos antimicrobianos?	Agua dulce
9	¿Cuál es la probabilidad de la aparición y selección en alevines de agua dulce en la piscicultura de resistencia antimicrobiana a partir de tratamientos antimicrobianos?	Agua dulce
10	¿Cuál es la probabilidad de la aparición y selección en smolts de agua dulce en la piscicultura de resistencia antimicrobiana a partir de tratamientos antimicrobianos?	Agua dulce
11	¿Cuál es la probabilidad de la aparición y selección en personas que viven aledañas a pisciculturas de resistencia antimicrobiana a partir de la exposición a RILES contaminadas con elementos de resistencia?	Agua dulce
12	¿Cuál es la probabilidad de la aparición y selección en peces de engorda de resistencia antimicrobiana a partir de la desinfección rutinaria en agua dulce?	Agua dulce
13	¿Cuál es la probabilidad de la aparición y selección en smolts post tranferencia de resistencia antimicrobiana a partir de su etapa de agua dulce?	Agua mar
14	¿Cuál es la probabilidad de la aparición y selección en peces de engorda de resistencia antimicrobiana a partir del tratamiento de enfermedades bacterianas con Oxitetraciclina y Florfenicol?	Agua mar
15	¿Cuál es la probabilidad de la aparición y selección en peces de engorda de resistencia antimicrobiana a partir de la exposición con elementos de resistencia desde wellboats?	Agua mar
16	¿Cuál es la probabilidad de la aparición y selección en peces de engorda de resistencia antimicrobiana a partir de la exposición con elementos de resistencia desde barcazas o camiones de traslado?	Agua mar
17	¿Cuál es la probabilidad de la aparición y selección en peces de engorda de resistencia antimicrobiana a partir de la exposición con elementos de resistencia desde cultivos de mitilidos aledaños?	Agua mar
18	¿Cuál es la probabilidad de la aparición y selección en humanos de resistencia antimicrobiana a partir de la exposición con elementos de resistencia desde salmones escapados?	Agua mar
19	¿Cuál es la probabilidad de la aparición y selección en humanos de resistencia antimicrobiana a partir de la exposición con elementos de resistencia desde peces silvestres expuestos a centros de cultivo de salmón tratados con antimicrobianos?	Agua mar
20	¿Cuál es la probabilidad de la aparición y selección en fondo marino de resistencia antimicrobiana a partir de la exposición con elementos de resistencia desde salmones tratados con antimicrobianos?	Agua mar
21	¿Cuál es la probabilidad de la aparición y selección en peces de engorda de resistencia antimicrobiana a partir de la exposición con lobos marinos con elementos de resistencia?	Agua mar
22	¿Cuál es la probabilidad de la aparición y selección en peces de engorda de resistencia antimicrobiana a partir de la exposición con aves con elementos de resistencia?	Agua mar
23	¿Cuál es la probabilidad de la aparición y selección en personal de trabajo en centros de engorda de resistencia antimicrobiana a partir de la exposición a peces tratados con antimicrobianos?	Agua mar
24	¿Cuál es la probabilidad de la aparición y selección en personal de trabajo en centros de engorda de resistencia antimicrobiana a partir de la exposición a alimento medicado con antimicrobianos?	Agua mar
25	¿Cuál es la probabilidad de la aparición y selección en personal de trabajo en centros de engorda de resistencia antimicrobiana a partir de la exposición a tratamientos inyectables para peces?	Agua mar
26	¿Cuál es la probabilidad de la aparición y selección en salmones de engorda de resistencia antimicrobiana a partir de la exposición a alimento medicado con antimicrobianos?	Agua mar
27	¿Cuál es la probabilidad de la aparición y selección en salmones de engorda de resistencia antimicrobiana a partir de la exposición a tratamientos inyectables para peces?	Agua mar
28	¿Cuál es la probabilidad de la aparición y selección en peces de engorda diagnósticados con alguna enfermedad bacteriana de resistencia antimicrobiana a partir de la exposición a una falla terapéutica con tratamiento de Oxitetraciclina o Florfenicol ?	Agua mar
29	¿Cuál es la probabilidad de la aparición y selección en peces de engorda de resistencia antimicrobiana a partir de la desinfección rutinaria en agua de mar?	Agua mar
30	¿Cuál es la probabilidad de la aparición y selección en peces de engorda de resistencia antimicrobiana en un centro de cultivo que está ubicado en un barrio con una mayor concentración de centros activos?	Agua mar
31	¿Cuál es la probabilidad de la aparición y selección en peces de engorda de resistencia antimicrobiana en un centro de cultivo sembrado con smolts de más de un origen?	Agua mar
32	¿Cuál es la probabilidad de emergencia de resistencia antimicrobina en centros de cultivo con un elevado uso histórico de antimicrobianos?	Agua mar
33	¿Cuál es la probablidad de emergencia de resistencia antimicrobiana en centros de cultivo con elevada prevalencia de SRS en el ciclo de cultivo?	Agua mar
34	¿Cuál es la probabilidad de emergencia de resistencia antimicrobiana en centros de cultivo con elevada prevalencia de BKD en el ciclo de cultivo?	Agua mar
35	¿Cuál es la probabilidad de emergencia de resitencia antimicrobiana en centros de cultivo con elevada prevalencia de caligidosis en el ciclo de cultivo?	Agua mar
36	¿Cuál es la probabilidad de la aparición y selección en peces de engorda de resistencia antimicrobiana previo a su cosecha?	Planta de proceso
37	¿Cuál es la probabilidad de la aparición y selección en peces de engorda de resistencia antimicrobiana al ingreso a planta de proceso?	Planta de proceso
38	¿Cuál es la probabilidad de la aparición y selección en filetes de salmon y sus productos de resistencia antimicrobiana producto de la contaminación cruzada con elementos de resistencia?	Planta de proceso
39	¿Cuál es la probabilidad de la aparición y selección en filetes de salmon y sus productos de resistencia antimicrobiana producto de la contaminación a partir de moscas portadoras de elementos de resistencia?	Planta de proceso
40	¿Cuál es la probabilidad de la aparición y selección en filetes de salmon y sus productos de resistencia antimicrobiana producto de la contaminación a partir de roedores portadoras de elementos de resistencia?	Planta de proceso
41	¿Cuál es la probabilidad de la aparición y selección en filetes de salmon y sus productos de resistencia antimicrobiana producto de la contaminación a partir de aves portadoras de elementos de resistencia?	Planta de proceso
42	¿Cuál es la probabilidad de la aparición y selección en filetes de salmon y sus productos de resistencia antimicrobiana producto de la contaminación a partir de perros/gatos portadores de elementos de resistencia?	Planta de proceso
43	¿Cuál es la probabilidad de la aparición y selección en filetes de salmon posterior a su preparación de resistencia antimicrobiana con elementos de resistencia?	Planta de proceso
44	¿Cuál es la probabilidad que estaría asociada a que salmones cosechados transporten patógenos resistentes a la planta faenadora (planta de proceso) debido al tratamiento con antimicrobianos contra enfermedades bacterianas?	Planta de proceso
45	¿Cuál es la probabilidad que estaría asociada a la contaminación de filetes con elementos de resistencia posterior al eviscerado?	Planta de proceso
46	¿Cuál es la probabilidad que estaría asociada a la contaminación de filetes con agentes resistentes posterior al corte de cabeza y remoción de espinas?	Planta de proceso
47	¿Cuál es la probabilidad que estaría asociada a que elementos de resistencia permanezcan en el procesamiento de productos del salmón?	Planta de proceso
48	¿Cuál es la probabilidad que estaría asociada a que elementos de resistencia permanezcan en los productos de salmón luego de su distribución y preparación como alimento?	Planta de proceso
49	¿Cuál es la probabilidad que estaría asociada a que filetes o derivados de salmón estén contaminados con elementos de resistencia debido al uso de antimicrobianos en la industria de salmón?	Planta de proceso
50	¿Cuál es la probabilidad que estaría asociada al desarrollo de enfermedades en humanas causadas por el consumo de productos del salmón contaminados con elementos de resistencia?	Salud humana
51	¿Cuál es la probabilidad que estaría asociada a que se traten enfermedades humanas por el consumo de productos del salmon contaminados con elementos de resistencia?	Salud humana
52	¿Cuál es la probabilidad que estaría asociada a que la salud del consumidor se vea afectada por el cosumo de salmón?	Salud humana
53	¿Cuál es la probabilidad que estaría asociada a resultados adversos que ocurran anualmente al individuo promedio en una población de consumidosres de productos derivados del salmón?	Salud humana

## Sheet: Glosario
Glosario	Definición
Resistencia antimicrobiana	Es la capacidad de un microorganismo para resistir los efectos de un antibiótico.
Piscicultura	La piscicultura es la crianza de peces en agua dulce desde la etapa de ovas hasta smolt
Aguas contaminadas	Es la modificación del agua, generalmente provocada por el ser humano, que la vuelve impropia o peligrosa para el consumo, la industria, la agricultura, la pesca y las actividades, así como para los animales​
Elementos de resistencia	Sustancias antimicrobianas, bacterias resitentes a los antibióticos y genes de resistencia a los antibióticos
Ovas	Huevo del salmón
Alevin	Denominación que se da al pez en la etapa comprendida entre la eclosión de la ova, hasta inicio de la smoltificación
Smolt	Denominación que se da al salmón juvenil al momento de iniciar su adaptación fisiológica para vivir en un medio marino
Tratamiento antimicrobiano (Especificar droga)	Es una sustancia que elimina o inhibe el crecimiento de microorganismos, tales como bacterias, hongos o parásitos. En el caso de la salmonicultura los antibioticos más usados son el Florfenicol, oxitetraciclina y eritromicina
Tratamiento inyectable	Se entiende por vía de administración farmacológica al camino que se elige para hacer llegar un fármaco hasta su punto final de destino mediante inyeccion intraperiotoneal
RILES	Son los residuos líquidos producidos por la industria
Peces de engorda	Es la engorda de salmones o truchas en la fase de agua de mar
Centro de cultivo	Es la unidad epidemiologica en la que se encuentran los salmones o truchas en sus diferentes fases
Origen	Lugar de origen de un determinado grupo de peces desde el agua dulce
Cosecha	Proceso en que se extraen de los peces que finalizan la etapa de engorda para destinarlos a consumo humano
Planta de proceso	Lugar en el que se desarrollan diversas operaciones con el fin de procesar, manipular y almacenar los peces provenientes de la etapa de engorda a fin de destinarlos a consumo humano
Contaminacion cruzada	Es el proceso por el cual los alimentos entran en contacto con sustancias ajenas, generalmente nocivas para la salud
Eviscerado	Extraer cualquier víscera en especial los intestinos a un cadáver de pescado
SRS	El síndrome rickettsial salmonídea (SRS)​ o piscirickettsiosis​ es la principal enfermedad de tipo sistémica que afecta el cultivo de peces producida por la bacteria gram (-) Piscirickettsia salmonis
BKD	La enfermedad renal bacteriana (BKD) es una infección sistémica causada por la bacteria Renibacterium salmoninarum
Caligidosis	Es un crustaceo parasito externo que afecta a los peces en estapa de engorda disminuyendo el estado de salud de los peces y produciendo pérdidas económicas directas e indirectas
Uso histórico de antimicrobianos	La cantidad de antibioticos que se uso años anteriores al escenario actual
Falla terapeutica	Es cuando un tratamiento terapeutico tiene problemas en su efectividad antimicrobiana o antiparasitaria
